# Supplementary material for: Bats from the Pedra Branca Forest, Rio de Janeiro, Brazil
Source: Biodivers Data J. 2021 Dec 29;9:e77400. doi: 10.3897/BDJ.9.e77400 (PMC8732876; doi:10.3897/BDJ.9.e77400)
Supplement: Supplementary material 1 — Linked data table of Bats of the Pedra Branca Forest [file bdj-09-e77400-s001.xlsx]

## Sheet: Species Number
				Date		Biological information			Location
	Species	Type of record	Preserved specimen	Year	Month	Sex	Forearm (mm)	Mass (g)	Locality*	Latitude**	Longitude**
1	Carollia perspicillata	voucher specimen	FMA434	2013	October	Female	39.1	18.0	FMA	-22.9438	-43.4149
2	Carollia perspicillata	voucher specimen	FMA435	2013	October	Male	40.2	17.0	FMA	-22.9438	-43.4149
3	Carollia perspicillata	voucher specimen	FMA436	2013	October	Male	37.2	19.0	FMA	-22.9438	-43.4149
4	Carollia perspicillata	voucher specimen	FMA438	2013	October	Male	40.0	17.6	FMA	-22.9418	-43.4109
5	Carollia perspicillata	voucher specimen	FMA439	2013	October	Female	41.0	16.5	FMA	-22.9418	-43.4109
6	Carollia perspicillata	voucher specimen	FMA440	2013	October	Male	42.2	19.0	FMA	-22.9418	-43.4109
7	Carollia perspicillata	voucher specimen	FMA441	2013	October	Male	41.8	18.0	FMA	-22.9418	-43.4109
8	Carollia perspicillata	voucher specimen	FMA443	2013	October	Female	43.0	17.0	FMA	-22.9418	-43.4109
9	Carollia perspicillata	voucher specimen	FMA444	2013	October	Female	41.1	18.0	FMA	-22.9389	-43.4035
10	Carollia perspicillata	voucher specimen	FMA445	2013	October	Male	42.6	16.0	FMA	-22.9389	-43.4035
11	Tonatia bidens	voucher specimen	FMA437	2013	October	Male	52.0	33.0	FMA	-22.9438	-43.4149
12	Tonatia bidens	voucher specimen	FMA484	2014	February	Male	53.5	25.0	FMA	-22.9389	-43.4035
13	Tonatia bidens	voucher specimen	FMA488	2014	February	Female	51.8	21.0	FMA	-22.9418	-43.4109
14	Tonatia bidens	voucher specimen	FMA1570	2017	March	Female	55.4	28.0	FMA	-22.9467	-43.4188
15	Tonatia bidens	voucher specimen	FMA1576	2017	March	Female	54.3	28.5	FMA	-22.9467	-43.4188
16	Tonatia bidens	voucher specimen	FMA1584	2017	March	Female	54.4	23.0	FMA	-22.9467	-43.4188
17	Tonatia bidens	voucher specimen	FMA1656	2017	December	Male	52.2	20.0	FMA	-22.9438	-43.4149
18	Micronycteris microtis	voucher specimen	FMA446	2013	October	Male	34.2	6.0	FMA	-22.9389	-43.4035
19	Micronycteris microtis	voucher specimen	FMA535	2014	May	Female	35.6	7.0	FMA	-22.9438	-43.4149
20	Micronycteris microtis	voucher specimen	FMA561	2014	September	Male	32.5	9.0	FMA	-22.9418	-43.4109
21	Micronycteris microtis	voucher specimen	FMA1517	2016	March	Male	34.6	8.0	FMA	-22.9418	-43.4109
22	Desmodus rotundus	voucher specimen	FMA447	2013	October	Female	64.0	334.0	FMA	-22.9389	-43.4035
23	Desmodus rotundus	voucher specimen	FMA448	2013	October	Male	59.3	37.0	FMA	-22.9389	-43.4035
24	Desmodus rotundus	voucher specimen	FMA449	2013	October	Male	58.0	30.0	FMA	-22.9389	-43.4035
25	Desmodus rotundus	voucher specimen	FMA453	2013	October	Male	61.4	34.0	FMA	-22.9389	-43.4035
26	Desmodus rotundus	voucher specimen	FMA454	2013	October	Male	58.2	34.0	FMA	-22.9389	-43.4035
27	Desmodus rotundus	voucher specimen	FMA455	2013	October	Female	62.3	30.0	FMA	-22.9389	-43.4035
28	Desmodus rotundus	voucher specimen	FMA463	2013	November	Female	63.6	44.0	FMA	-22.9389	-43.4035
29	Desmodus rotundus	voucher specimen	FMA472	2013	November	Female	63.2	35.0	FMA	-22.9418	-43.4109
30	Desmodus rotundus	voucher specimen	FMA482	2014	February	Male	58.3	31.0	FMA	-22.9389	-43.4035
31	Desmodus rotundus	voucher specimen	FMA483	2014	February	Male	61.3	32.0	FMA	-22.9389	-43.4035
32	Glossophaga soricina	voucher specimen	FMA450	2013	October	Female	34.1	8.0	FMA	-22.9389	-43.4035
33	Glossophaga soricina	voucher specimen	FMA467	2013	November	Male	35.0	9.0	FMA	-22.9389	-43.4035
34	Glossophaga soricina	voucher specimen	FMA480	2014	February	Male	36.0	10.5	FMA	-22.9389	-43.4035
35	Glossophaga soricina	voucher specimen	FMA503	2014	March	Female	34.9	8.0	FMA	-22.9389	-43.4035
36	Glossophaga soricina	voucher specimen	FMA511	2014	March	Female	35.9	9.0	FMA	-22.9389	-43.4035
37	Glossophaga soricina	voucher specimen	FMA518	2014	May	Female	37.1	9.0	FMA	-22.9389	-43.4035
38	Glossophaga soricina	voucher specimen	FMA1521	2016	March	Female	33.0	10.0	FMA	-22.9418	-43.4109
39	Myotis nigricans	voucher specimen	FMA452	2013	October	Male	35.9	4.0	FMA	-22.9389	-43.4035
40	Myotis nigricans	voucher specimen	FMA462	2013	November	Male	34.2	3.5	FMA	-22.9389	-43.4035
41	Myotis nigricans	voucher specimen	FMA476	2013	December	Female	34.7	3.5	FMA	-22.9418	-43.4109
42	Myotis nigricans	voucher specimen	FMA1557	2016	December	Female	33.5	4.0	FMA	-22.9467	-43.4188
43	Myotis nigricans	voucher specimen	FMA1562	2016	December	Female	33.2	4.0	FMA	-22.9467	-43.4188
44	Myotis nigricans	voucher specimen	FMA1564	2016	December	Male	35.4	5.0	FMA	-22.9467	-43.4188
45	Myotis nigricans	voucher specimen	FMA1566	2017	March	Male	37.6	4.0	FMA	-22.9467	-43.4188
46	Myotis nigricans	voucher specimen	FMA1569	2017	March	Female	35.3	4.0	FMA	-22.9467	-43.4188
47	Myotis nigricans	voucher specimen	FMA1574	2017	March	Female	35.4	4.0	FMA	-22.9467	-43.4188
48	Myotis nigricans	voucher specimen	FMA1575	2017	March	Female	34.3	4.0	FMA	-22.9467	-43.4188
49	Myotis nigricans	voucher specimen	FMA1606	2017	August	Male	35.4	4.4	FMA	-22.9467	-43.4188
50	Myotis nigricans	voucher specimen	FMA1644	2017	December	Male	35.4	4.0	FMA	-22.9467	-43.4188
51	Artibeus fimbriatus	voucher specimen	FMA456	2013	October	Female	66.0	55.0	FMA	-22.9389	-43.4035
52	Artibeus fimbriatus	voucher specimen	FMA485	2014	February	Male	64.2	45.0	FMA	-22.9389	-43.4035
53	Artibeus fimbriatus	voucher specimen	FMA499	2014	February	Male	67.0	56.0	FMA	-22.9438	-43.4149
54	Artibeus fimbriatus	voucher specimen	FMA515	2014	May	Female	61.6	40.0	FMA	-22.9389	-43.4035
55	Artibeus fimbriatus	voucher specimen	FMA524	2014	May	Male	67.6	64.0	FMA	-22.9418	-43.4109
56	Artibeus fimbriatus	voucher specimen	FMA897	2015	September	Male	63.5	51.0	FMA	-22.9389	-43.4035
57	Artibeus fimbriatus	voucher specimen	FMA1578	2017	March	Female	65.4	53.0	FMA	-22.9467	-43.4188
58	Artibeus lituratus	voucher specimen	FMA457	2013	October	Male	69.0	66.0	FMA	-22.9389	-43.4035
59	Artibeus lituratus	voucher specimen	FMA464	2013	November	Male	70.4	68.0	FMA	-22.9389	-43.4035
60	Artibeus lituratus	voucher specimen	FMA470	2013	November	Male	67.2	66.0	FMA	-22.9418	-43.4109
61	Artibeus lituratus	voucher specimen	FMA471	2013	November	Male	71.0	68.0	FMA	-22.9418	-43.4109
62	Artibeus lituratus	voucher specimen	FMA473	2013	November	Male	70.1	70.0	FMA	-22.9418	-43.4109
63	Artibeus lituratus	voucher specimen	FMA477	2013	December	Male	74.1	67.0	FMA	-22.9418	-43.4109
64	Artibeus lituratus	voucher specimen	FMA479	2014	February	Male	68.0	61.0	FMA	-22.9389	-43.4035
65	Artibeus lituratus	voucher specimen	FMA481	2014	February	Female	72.8	70.0	FMA	-22.9389	-43.4035
66	Artibeus lituratus	voucher specimen	FMA493	2014	February	Male	70.7	65.0	FMA	-22.9418	-43.4109
67	Artibeus lituratus	voucher specimen	FMA498	2014	February	Female	69.8	68.0	FMA	-22.9438	-43.4149
68	Artibeus lituratus	voucher specimen	FMA504	2014	March	Female	71.0	53.4	FMA	-22.9389	-43.4035
69	Artibeus lituratus	voucher specimen	FMA514	2014	May	Female	73.5	82.0	FMA	-22.9389	-43.4035
70	Sturnira lilium	voucher specimen	FMA458	2013	October	Female	44.1	19.0	FMA	-22.9389	-43.4035
71	Sturnira lilium	voucher specimen	FMA461	2013	November	Male	43.3	21.0	FMA	-22.9389	-43.4035
72	Sturnira lilium	voucher specimen	FMA506	2014	March	Male	40.6	29.0	FMA	-22.9389	-43.4035
73	Sturnira lilium	voucher specimen	FMA516	2014	May	Male	42.5	17.0	FMA	-22.9389	-43.4035
74	Sturnira lilium	voucher specimen	FMA525	2014	May	Female	41.4	17.0	FMA	-22.9418	-43.4109
75	Sturnira lilium	voucher specimen	FMA532	2014	May	Male	43.5	19.0	FMA	-22.9438	-43.4149
76	Sturnira lilium	voucher specimen	FMA539	2014	June	Female	39.3	14.0	FMA	-22.9418	-43.4109
77	Sturnira lilium	voucher specimen	FMA1502	2015	November	Female	40.6	16.0	FMA	-22.9389	-43.4035
78	Platyrrhinus recifinus	voucher specimen	FMA475	2013	December	Male	41.9	16.0	FMA	-22.9438	-43.4149
79	Platyrrhinus recifinus	voucher specimen	FMA1540	2016	May	Female	41.9	18.0	FMA	-22.9438	-43.4149
80	Vampyressa pusilla	voucher specimen	FMA489	2014	February	Female	32.6	9.0	FMA	-22.9418	-43.4109
81	Vampyressa pusilla	voucher specimen	FMA495	2014	February	Female	34.3	12.0	FMA	-22.9418	-43.4109
82	Vampyressa pusilla	voucher specimen	FMA500	2014	February	Male	33.1	9.0	FMA	-22.9438	-43.4149
83	Vampyressa pusilla	voucher specimen	FMA527	2014	May	Female	32.5	8.0	FMA	-22.9418	-43.4109
84	Vampyressa pusilla	voucher specimen	FMA533	2014	May	Female	33.6	10.0	FMA	-22.9438	-43.4149
85	Vampyressa pusilla	voucher specimen	FMA1518	2016	March	Male	34.0	10.0	FMA	-22.9418	-43.4109
86	Vampyressa pusilla	voucher specimen	FMA1616	2017	October	Female	33.2	11.0	FMA	-22.9438	-43.4149
87	Vampyressa pusilla	voucher specimen	FMA1652	2017	December	Male	33.2	9.0	FMA	-22.9438	-43.4149
88	Vampyressa pusilla	voucher specimen	FMA1653	2017	December	Female	33.4	11.0	FMA	-22.9438	-43.4149
89	Artibeus obscurus	voucher specimen	FMA490	2014	February	Female	60.8	35.0	FMA	-22.9418	-43.4109
90	Artibeus obscurus	voucher specimen	FMA529	2014	May	Male	59.5	34.0	FMA	-22.9418	-43.4109
91	Artibeus obscurus	voucher specimen	FMA1508	2015	November	Male	59.6	36.0	FMA	-22.9389	-43.4035
92	Artibeus obscurus	voucher specimen	FMA1509	2015	November	Female	59.8	35.0	FMA	-22.9389	-43.4035
93	Artibeus obscurus	voucher specimen	FMA1550	2016	May	Male	58.7	36.0	FMA	-22.9389	-43.4035
94	Artibeus obscurus	voucher specimen	FMA1581	2017	March	Male	61.0	40.0	FMA	-22.9467	-43.4188
95	Artibeus obscurus	voucher specimen	FMA1605	2017	August	Male	60.9	32.0	FMA	-22.9389	-43.4035
96	Platyrrhinus lineatus	voucher specimen	FMA565	2014	October	Female	47.8	28.0	FMA	-22.9389	-43.4035
97	Mimon bennetti	voucher specimen	FMA491	2014	February	Female	55.8	19.0	FMA	-22.9418	-43.4109
98	Mimon bennetti	voucher specimen	FMA501	2014	February	Female	53.7	19.0	FMA	-22.9438	-43.4149
99	Phyllostomus hastatus	voucher specimen	FMA492	2014	February	Male	90.7	105.0	FMA	-22.9418	-43.4109
100	Phyllostomus hastatus	voucher specimen	FMA494	2014	February	Male	86.1	96.0	FMA	-22.9418	-43.4109
101	Phyllostomus hastatus	voucher specimen	FMA558	2014	September	Female	86.3	110.0	FMA	-22.9418	-43.4109
102	Phyllostomus hastatus	voucher specimen	FMA1511	2015	November	Male	86.2	94.0	FMA	-22.9418	-43.4109
103	Phyllostomus hastatus	voucher specimen	FMA1551	2016	May	Female	82.0	90.0	FMA	-22.9389	-43.4035
104	Phyllostomus hastatus	voucher specimen	FMA1637	2017	November	Male	89.9	101.0	FMA	-22.9418	-43.4109
105	Myotis riparius	voucher specimen	FMA496	2014	February	Female	35.2	5.0	FMA	-22.9418	-43.4109
106	Myotis riparius	voucher specimen	FMA1556	2016	December	Male	33.1	4.5	FMA	-22.9467	-43.4188
107	Myotis riparius	voucher specimen	FMA1558	2016	December	Female	34.8	6.0	FMA	-22.9467	-43.4188
108	Myotis riparius	voucher specimen	FMA1559	2016	December	Female	34.4	6.0	FMA	-22.9467	-43.4188
109	Myotis riparius	voucher specimen	FMA1560	2016	December	Male	36.2	5.0	FMA	-22.9467	-43.4188
110	Myotis riparius	voucher specimen	FMA1561	2016	December	Female	35.4	5.5	FMA	-22.9467	-43.4188
111	Glyphonycteris sylvestris	voucher specimen	FMA502	2014	February	Female	42.4	10.0	FMA	-22.9438	-43.4149
112	Sturnira tildae	voucher specimen	FMA507	2014	March	Male	47.0	35.0	FMA	-22.9389	-43.4035
113	Sturnira tildae	voucher specimen	FMA509	2014	March	Male	45.2	33.0	FMA	-22.9389	-43.4035
114	Sturnira tildae	voucher specimen	FMA554	2014	September	Male	45.8	19.0	FMA	-22.9389	-43.4035
115	Sturnira tildae	voucher specimen	FMA1531	2016	March	Male	43.6	20.0	FMA	-22.9389	-43.4035
116	Micronycteris minuta	voucher specimen	FMA519	2014	May	Female	38.5	8.0	FMA	-22.9389	-43.4035
117	Micronycteris minuta	voucher specimen	FMA541	2014	June	Female	36.0	7.0	FMA	-22.9418	-43.4109
118	Micronycteris minuta	voucher specimen	FMA1610	2017	October	Male	34.3	6.0	FMA	-22.9418	-43.4109
119	Lonchophylla peracchii	voucher specimen	FMA526	2014	May	Female	37.4	9.0	FMA	-22.9418	-43.4109
120	Lonchophylla peracchii	voucher specimen	FMA891	2015	September	Female	36.0	12.0	FMA	-22.9418	-43.4109
121	Lonchophylla peracchii	voucher specimen	FMA1631	2017	November	Female	35.4	12.0	FMA	-22.9418	-43.4109
122	Anoura caudifer	voucher specimen	FMA555	2014	September	Male	35.5	9.0	FMA	-22.9389	-43.4035
123	Anoura caudifer	voucher specimen	FMA900	2015	September	Female	35.4	10.0	FMA	-22.9389	-43.4035
124	Anoura caudifer	voucher specimen	FMA1659	2017	December	Male	36.5	11.0	FMA	-22.9467	-43.4188
125	Molossus molossus	voucher specimen	FMA1628	2017	October	Female	38.8	14.0	FMA	-22.9389	-43.4035
126	Molossus molossus	voucher specimen	FMA1629	2017	October	Female	37.6	17.0	FMA	-22.9389	-43.4035
* All individuals were catured at Fiocruz Mata Atlântica, Rio de Janeiro, Brazil
** Geographic coordinates are in decimal degrees, using World Geodetic System (WGS) 84
